# Supplementary material for: Variation in time and magnitude of immune response and viremia in experimental challenges with Porcine circovirus 2b
Source: BMC Vet Res. 2014 Dec 4;10:286. doi: 10.1186/s12917-014-0286-4 (PMC4264338; doi:10.1186/s12917-014-0286-4)
Supplement: Additional file 1: Table S1. — Genetics of the resource population used in the experimental infection with PCV2b. [file 12917_2014_286_MOESM1_ESM.xlsx]

## Sheet: Sheet1
Table S1. Genetics of the resource population used in the experimental infection with PCV2b
Batch	Dam	Sire	Number of litters	Pigs Used/litter	Source
1	Large White x Landrace	Landrace	19	4.3	UNL
2	Large White x Landrace	Nebraska Index Line	30	3.2	UNL
3	Large White x Landrace	Duroc	20	6	UNL
4	Nebraska Index Line	Landrace	26	3.5	UNL
5	Large White	Landrace	66	1.8	PigGen Canada Consortium - Genetics 1
6	Large White	Landrace	30	3	PigGen Canada Consortium - Genetics 2
7	Large White	Landrace	37	3.5	PigGen Canada Consortium - Genetics 3
8	Large White	Landrace	57	2.5	PigGen Canada Consortium - Genetics 4
9	Large White	Landrace	35	3.2	PigGen Canada Consortium - Genetics 5
