# Supplementary material for: Variation in time and magnitude of immune response and viremia in experimental challenges with Porcine circovirus 2b
Source: BMC Vet Res. 2014 Dec 4;10:286. doi: 10.1186/s12917-014-0286-4 (PMC4264338; doi:10.1186/s12917-014-0286-4)
Supplement: Additional file 2: Table S2. — Pair-wise correlations between the adjusted phenotypes of the indicator traits of PCVAD susceptibility following an experimental infection with PCV2b. [file 12917_2014_286_MOESM2_ESM.xlsx]

## Sheet: Sheet1
Table S2. Phenotipic correlations between indicator traits of PCVAD susceptibility following an experimental infection with PCV2b.
Traits	Viral load	Viremia d 7	Viremia d 14	Viremia d 21	Viremia d 28	IgM d 7	IgM d 14	IgM d 21	IgM d 28	IgG d 7	IgG d 14	IgG d 21	IgG d 28	ADG 0 to 28 d	ADG wk 1	ADG wk 2	ADG wk 3	ADG wk 4
Viral load	1	0.521*	0.796*	0.82*	0.687*	0.055	0.318*	0.324*	0.319*	-0.066	-0.079	0.26*	0.27*	-0.353*	0.032	-0.148*	-0.336*	-0.381*
Viremia d 7		1	0.191*	0.138*	0.127*	0.1	0.312*	0.124	0.079	-0.048	0.122	0.227*	0.164*	-0.068	0.071	-0.083	-0.078	-0.064
Viremia d 14			1	0.573*	0.466*	0.016	0.268*	0.369*	0.339*	-0.057	-0.115	0.276*	0.31*	-0.289*	0.013	-0.094	-0.294*	-0.322*
Viremia d 21				1	0.631*	0.025	0.159*	0.231*	0.278*	-0.034	-0.141*	0.131*	0.18*	-0.361*	0.006	-0.157*	-0.338*	-0.386*
Viremia d 28					1	0.001	0.152*	0.174*	0.16*	-0.059	-0.108	0.076	0.061	-0.331*	0	-0.104	-0.311*	-0.369*
IgM d 7						1	0.083	-0.004	0.045	0.421*	0.291*	0.042	0.04	0.031	0.026	-0.02	0.03	0.035
IgM d 14							1	0.319*	0.225*	-0.097	0.09	0.36*	0.221*	-0.052	0.075	0.023	-0.097	-0.088
IgM d 21								1	0.638*	-0.071	-0.117	0.488*	0.56*	-0.032	0.06	-0.01	-0.051	-0.057
IgM d 28									1	0.019	-0.045	0.331*	0.49*	-0.123	0.056	-0.067	-0.112	-0.145*
IgG d 7										1	0.248*	-0.001	-0.004	0.022	-0.013	-0.007	0.006	0.047
IgG d 14											1	0.181*	0.096	0.097	0.018	0.029	0.11	0.089
IgG d 21												1	0.732*	0.012	0.046	0.043	-0.013	-0.027
IgG d 28													1	0.004	0.05	-0.016	0.014	-0.019
ADG 0 to 28 d														1	0.439*	0.614*	0.758*	0.816*
ADG wk 1															1	0.13*	0.188*	0.148*
ADG wk 2																1	0.281*	0.352*
ADG wk 3																	1	0.504*
ADG wk 4																		1
Significance of the correlation estimates: *, P < 0.0001.
